# Supplementary material for: Regulation of B-Cell Receptor Signaling and Its Therapeutic Relevance in Aggressive B-Cell Lymphomas
Source: Cancers (Basel). 2022 Feb 9;14(4):860. doi: 10.3390/cancers14040860 (PMC8870007; doi:10.3390/cancers14040860)
Supplement: Supplementary file 1 [file cancers-14-00860-s001.zip]

Archive with 1 entries (1 files):
- cancers-1556992-supplementary.pdf
